# Supplementary material for: Variation in the effects of family background and birth region on adult obesity: results of a prospective cohort study of a Great Depression-era American cohort
Source: BMC Public Health. 2015 Jun 5;15:535. doi: 10.1186/s12889-015-1870-7 (PMC4474348; doi:10.1186/s12889-015-1870-7)
Supplement: Additional file 1: Tables S1-S4. — Additional tables of regression results. [file 12889_2015_1870_MOESM1_ESM.xlsx]

## Sheet: A1
Table S1. Life course factors associated with obesity: odds ratio from logistic regression models in women and men aged 50-61 years, Health and Retirement Study, 1992.
Covariate	Women (n = 3,539)				Men (n = 2,914)
	Women		Model 2		Model 3		Model 4
	OR	95% CI	OR	95% CI	OR	95% CI	OR	95% CI
Demographic Factors
Time of birth (century-month)	1.00	1.00, 1.00	1.00	1.00, 1.01	1.0026	1.0002, 1.0049	1	1.0009, 1.0057
Black	3.04	2.46, 3.76	2.45	1.94, 3.09	1.37	1.04, 1.81	1.37	1.02, 1.84
Hispanic	1.79	1.18, 2.73	1.45	0.94, 2.24	1.04	0.64, 1.68	1.05	0.64, 1.73
Early Life Factors
Mother’s years of schooling	0.94	0.92, 0.97	0.96	0.93, 0.99	0.99	0.96, 1.02	1.00	0.97, 1.03
Pretty well off financially	1.10	0.75, 1.63	1.38	0.92, 2.08	0.64	0.40, 1.04	0.73	0.45, 1.19
About average financially	1.00	0.83, 1.21	1.04	0.86, 1.26	0.84	0.68, 1.03	0.83	0.68, 1.03
Father lost job	0.94	0.75, 1.17	0.92	0.74, 1.15	1.20	0.95, 1.53	1.21	0.95, 1.54
Received financial help from relatives	1.16	0.89, 1.51	1.21	0.93, 1.58	0.83	0.61, 1.12	0.85	0.63, 1.15
Family moved for financial reasons	1.00	0.79. 1.27	0.96	0.75, 1.22	0.79	0.61, 1.03	0.80	0.61, 1.04
Born in New England Division	1.74	1.14, 2.68	1.42	0.86, 2.35	1.46	0.93, 2.29	1.66	0.99, 2.79
Born in Middle Atlantic Division	1.43	1.08, 1.88	1.15	0.81, 1.65	1.22	0.88, 1.69	1.34	0.90, 2.00
Born in East North Central Division	1.35	1.03, 1.75	1.03	0.73, 1.45	1.35	1.00, 1.83	1.37	0.94, 1.98
Born in West North Central Division	1.07	0.78, 1.48	0.80	0.54, 1.19	1.15	0.81, 1.64	1.12	0.73, 1.72
Born in East South Central Division	0.84	0.63, 1.12	0.77	0.57, 1.04	1.08	0.77, 1.52	1.05	0.74, 1.49
Born in West South Central Division	0.96	0.72, 1.28	0.92	0.68, 1.25	1.12	0.78, 1.59	1.09	0.76, 1.58
Born in Mountain Division	0.65	0.39, 1.11	0.64	0.35, 1.18	0.90	0.52, 1.56	0.94	0.51, 1.73
Born in Pacific Division	0.83	0.53, 1.30	0.88	0.52, 1.50	1.07	0.66, 1.73	1.13	0.64, 2.00
Late-Middle Life Socio-demographic Factors
Years of schooling			0.96	0.93, 1.00			0.98	0.94, 1.02
Income / 1000			0.996	0.993, 0.999			1.00	1.00, 1.00
Net wealth / 1000			0.9990	0.9986, 0.9995			1.00	1.00, 1.00
White-collar lifetime occupation			0.84	0.63, 1.12			1.60	0.71, 3.58
Pink-collar lifetime occupation			0.76	0.59, 0.98			1.93	0.84, 4.41
Blue-collar lifetime occupation			0.78	0.57, 1.07			1.73	0.78, 3.80
Partner			1.01	0.52, 1.95			0.85	0.49, 1.47
Separated			0.87	0.54, 1.42			1.25	0.67, 2.31
Widowed			1.20	0.90, 1.59			1.55	0.77, 3.12
Never married			0.95	0.63, 1.45			1.19	0.72, 1.96
Divorced			0.89	0.69, 1.15			0.76	0.52, 1.11
Live in Midwest Region			1.01	0.70, 1.45			1.19	0.78, 1.81
Live in South Region			0.67	0.49, 0.92			1.15	0.79, 1.66
Live in West Region			0.77	0.51, 1.15			1.08	0.68, 1.71
Late-Middle Life Behavior-Health Factors
Current smoker			0.53	0.43, 0.66			0.55	0.42, 0.71
Former smoker			1.15	0.95, 1.38			0.94	0.76, 1.17
Vigorous physical activity			0.55	0.45, 0.68			0.55	0.43, 0.71
Abbreviations: CI, confidence interval; OR, odds ratio.

## Sheet: A2
Table S2. Life course factors associated with obesity: odds ratio from logistic regression models in women and men aged 66-77 years, Health and Retirement Study, 2008.
Covariate	Women (n = 2,672)				Men (n = 2,063)
	Model 1		Model 2		Model 3		Model 4
	OR	95% CI	OR	95% CI	OR	95% CI	OR	95% CI
Demographic Factors
Time of birth (century-month)	1	1.002, 1.006	1.01	1.003, 1.007	1.005	1.002, 1.007	1.005	1.003, 1.008
Black	2.62	2.07, 3.32	2.42	1.87, 3.13	1.15	0.85, 1.57	1.10	0.79, 1.53
Hispanic	1.19	0.74, 1.91	1.01	0.62, 1.65	0.98	0.58, 1.66	0.99	0.58, 1.70
Early Life Factors
Mother’s years of schooling	0.95	0.92, 0.98	0.96	0.94, 0.99	0.99	0.96, 1.03	1.01	0.98, 1.05
Pretty well off financially	0.93	0.61, 1.43	1.11	0.72, 1.72	0.71	0.42, 1.17	0.79	0.47, 1.33
About average financially	1.05	0.85, 1.29	1.08	0.88, 1.33	0.99	0.79, 1.23	1.00	0.80, 1.25
Father lost job	0.93	0.74, 1.17	0.90	0.71, 1.14	1.11	0.87, 1.43	1.08	0.84, 1.40
Received financial help from relatives	1.10	0.83, 1.45	1.12	0.85, 1.49	1.18	0.87, 1.60	1.20	0.88, 1.63
Family moved for financial reasons	1.04	0.81, 1.34	1.02	0.79, 1.32	0.92	0.70, 1.20	0.95	0.72, 1.24
Born in New England Division	1.07	0.66, 1.73	1.06	0.61, 1.85	0.83	0.50, 1.38	0.75	0.42, 1.35
Born in Middle Atlantic Division	1.15	0.85, 1.55	1.13	0.77, 1.66	1.01	0.71, 1.43	0.91	0.59, 1.39
Born in East North Central Division	1.03	0.77, 1.38	0.93	0.65, 1.34	1.30	0.95, 1.77	1.16	0.79, 1.70
Born in West North Central Division	1.07	0.77, 1.48	0.95	0.64, 1.41	1.07	0.75, 1.53	0.91	0.58, 1.41
Born in East South Central Division	0.71	0.52, 0.98	0.68	0.49, 0.94	0.90	0.62, 1.31	0.87	0.59, 1.27
Born in West South Central Division	1.05	0.77, 1.43	1.02	0.74, 1.40	0.88	0.60, 1.29	0.86	0.58, 1.27
Born in Mountain Division	0.40	0.22, 0.73	0.43	0.22, 0.84	0.88	0.51, 1.52	0.81	0.44, 1.50
Born in Pacific Division	1.29	0.85, 1.95	1.35	0.81, 2.23	0.94	0.57, 1.56	0.87	0.48, 1.59
Late-Middle Life Socio-demographic Factors
Years of schooling			0.95	0.91, 0.99			0.97	0.93, 1.01
Income / 1000			0.996	0.993, 0.999			1.00	1.00, 1.00
Net wealth / 1000			1.00	1.00, 1.00			1.00	1.00, 1.00
White-collar lifetime occupation			1.15	0.84, 1.57			1.70	0.61, 4.79
Pink-collar lifetime occupation			1.01	0.76, 1.35			1.83	0.64, 5.26
Blue-collar lifetime occupation			0.97	0.68, 1.39			1.85	0.67, 5.14
Partner			1.00	0.51, 1.97			0.82	0.45, 1.47
Separated			0.82	0.48, 1.42			0.57	0.21, 1.54
Widowed			1.15	0.84, 1.58			3.12	1.25, 7.80
Never married			1.00	0.61, 1.63			0.65	0.34, 1.24
Divorced			0.98	0.74, 1.29			0.90	0.61, 1.34
Live in Midwest Region			1.11	0.75, 1.63			1.00	0.64, 1.56
Live in South Region			0.94	0.66, 1.32			0.83	0.56, 1.23
Live in West Region			0.97	0.63, 1.48			0.91	0.56, 1.49
Late-Middle Life Behavior-Health Factors
Current smoker			0.64	0.51, 0.80			0.71	0.53, 0.94
Former smoker			1.07	0.88, 1.30			1.08	0.86, 1.35
Vigorous physical activity			0.63	0.51, 0.78			0.67	0.53, 0.85
Abbreviations: CI, confidence interval; OR, odds ratio.

## Sheet: A3
Table S3. Factors associated with birth region effects: odds ratio from logistic regression models in men aged 50-61 years, Health and Retirement Study, 1992.
Covariate	Model 1		Model 2		Model 3		Model 4		Model 5		Model 6
	OR	95% CI	OR	95% CI	OR	95% CI	OR	95% CI	OR	95% CI	OR	95% CI
Yield of wheat / 10	0.83	0.58, 1.17									0.95	0.60, 1.49
Yield of corn / 10	1.13	0.97, 1.32									1.07	0.84, 1.37
Yield of hay / 10	3.08	0.03, 324.19									2.28	0.01, 446.22
Yield of oats / 10	0.99	0.78, 1.26									0.99	0.77, 1.28
Per capita income / 1,000			1.54	0.80, 2.96					1.35	0.54, 3.38	1.24	0.26, 5.92
Manufacturing employment index					1.00	0.99, 1.00					1.00	0.99, 1.00
Nonmanufacturing employment index					1.00	0.99, 1.01					1.00	0.98, 1.01
Infant mortality rate / 100							0.66	0.18, 2.40	0.86	0.19, 3.96	1.60	0.18, 14.39
Abbreviations: CI, confidence interval; OR, odds ratio.
Note: All models control for birth date, race-ethnicity, marital status, education, income, net wealth, lifetime occupation, current residential place, smoking status, physical activity, mother’s education, early life financial status, father lost job, received financial help, and family moving for financial reasons.

## Sheet: A4
Table S4. Unstandardized Coefficients from Ordinary Least Square Regression of Region Difference in Per Capita Income, and Infant Mortality Rate, 1931-1942.
	Per capita income / 1,000		Infant mortality rate
Covariate	UC	95% CI	UC	95% CI
New England Division	0.28	0.26, 0.30	-18.74	-19.50, -17.98
Middle Atlantic Division	0.31	0.30, 0.32	-18.02	-18.51, -17.52
East North Central Division	0.19	0.18, 0.20	-19.23	-19.69, -18.76
West North Central Division	0.02	0.01, 0.03	-17.51	-18.04, -16.98
East South Central Division	-0.14	-0.15, -0.13	-5.46	-5.99, -4.92
West South Central Division	-0.06	-0.07, -0.05	-4.43	-4.97, -3.89
Mountain Division	0.06	0.04, 0.07	4.73	3.95, 5.50
Pacific Division	0.33	0.31, 0.34	-20.54	-21.27, -19.81
Abbreviations: CI, confidence interval; UC, unstandardized coefficient.
